# Supplementary material for: Analysis and Tracking of Intra-Needle Ultrasound Pleural Signals for Improved Anesthetic Procedures in the Thoracic Region
Source: Biosensors (Basel). 2025 Mar 21;15(4):201. doi: 10.3390/bios15040201 (PMC12025225; doi:10.3390/bios15040201)
Supplement: Supplementary file 1 [file biosensors-15-00201-s001.zip]

Archive with 7 entries (7 files):
- Supplemental Figure S1.pdf
- Supplemental Figure S2.pdf
- Supplemental Figure S3.pdf
- Supplemental Figure S4.pdf
- Supplemental Figure S5.pdf
- Supplemental video S1.mp4
- Supplemental video S2.mp4
